# Supplementary material for: Feeding state-specific hormonal tuning of neural circuit modulation
Source: J Neurophysiol. Author manuscript; Available in PMC 2025 Sep 20. (PMC12450063; doi:10.1152/jn.00164.2025)
Supplement: Supplemental Table 1 [file NIHMS2111039-supplement-Supplemental_Table_1.xlsx]

## Sheet: Counts and isoforms
Supplemental Table 1. Neuropeptides identified by LC-ESI-MS in Unfed and Fed Hemolymph.
Family	Family Motif	Motif Source	# Shared (FH, UH)	# Unique: FH	# Unique: UH	PRP detected: FH	PRP detected: UH	Peptide fragment detected: FH	Peptide fragment detected: UH
AST-A	-YXFGLamide	1	7	1	5	Yes	Yes	Yes	Yes
Isoforms				Hemolymph				Mass
AKSYNFGL(-0.98)				Fed and Unfed Hemolymph				897.471
E(+42.01)AYAFGL(-0.98)				Fed and Unfed Hemolymph				810.391
LRHTSFVLYAFGL(-0.98)				Fed and Unfed Hemolymph				1521.85
NNYGFGL(-0.98)				Fed and Unfed Hemolymph				782.371
NQYAFGL(-0.98)				Fed and Unfed Hemolymph				810.402
SGPYAFGL(-0.98)				Fed and Unfed Hemolymph				809.407
TLYAFGL(-0.98)				Fed and Unfed Hemolymph				782.433
P(+42.01)LYNFGL(-0.98)				Fed Hemolymph				863.454
ADLYEFGL(-0.98)				Unfed Hemolymph				925.455
GSLYSFGL(-0.98)				Unfed Hemolymph				841.433
KRPDMYAFGL(-0.98)				Unfed Hemolymph				1195.62
R(+42.01)SYNFGL(-0.98)				Unfed Hemolymph				896.45
RTYSFGL(-0.98)				Unfed Hemolymph				841.445
Isoforms (lacking amide)				Hemolymph				Mass
AKSYNFGL				Fed and Unfed Hemolymph				898.455
NNYGFGL				Fed and Unfed Hemolymph				783.355
PSAYSFGL				Fed and Unfed Hemolymph				840.402
R(+42.01)SYNFGL				Fed and Unfed Hemolymph				897.434
E(-18.01)NVLVLTPSGLERENHMAGPYSFGL				Fed Hemolymph				2711.34
K(+42.01)SPYSFGL				Fed Hemolymph				939.47
KAYDFGL				Fed Hemolymph				812.407
KSPYSFGL				Fed Hemolymph				897.46
L(+42.01)PMYNFGL				Fed Hemolymph				995.479
M(+42.01)(+15.99)YTEKRPKVYAFGL				Fed Hemolymph				1759.9
NQYAFGL				Fed Hemolymph				811.386
ADLYEFGL				Unfed Hemolymph				926.438
AGQYAFGL				Unfed Hemolymph				825.402
HPTYSFGL				Unfed Hemolymph				920.439
LRHTSFVLYAFGL				Unfed Hemolymph				1522.83
QSPAYASDLGKRIGSAYSFGL				Unfed Hemolymph				2187.1
S(+42.01)ASYDFGL				Unfed Hemolymph				900.386
S(+42.01)GAYSFGL				Unfed Hemolymph				842.381
SGPYAFGL				Unfed Hemolymph				810.391
AST-B	-WX6Wamide	1	0	3	1	Yes	Yes	Yes	Yes
Isoforms				Hemolymph				Mass
GVNWSNLRGAW(-0.98)				Fed Hemolymph				1257.64
KWSNLRGAW(-0.98)				Fed Hemolymph				1115.6
TDWSSLRSAW(-0.98)				Fed Hemolymph				1206.58
L(+42.01)MFAPLAWPKGGARW(-0.98)				Unfed Hemolymph				1740.93
Isoforms (lacking amide)				Hemolymph				Mass
TWGKFQGSW				Fed Hemolymph				1095.51
WSNLRGAW				Fed Hemolymph				988.488
V(+42.01)PNDWAHFRGSW				Unfed Hemolymph				1512.69
AST-C	-QX*CX3PISCF	1	0	0	1	Yes	Yes	Yes	Yes
Isoforms				Hemolymph				Mass
HQCYFNPISCF(-0.98)				Unfed Hemolymph				1356.57
ATR	-TARGFamide	2	0	0	0	No	No	No	Yes
Isoforms (lacking amide)				Hemolymph				Mass
FKNVEM(+15.99)MTARGF				Unfed Hemolymph				1445.68
GFKNVEM(+15.99)MTARGF				Unfed Hemolymph				1502.7
Bursicon	N/A	1, 3	N/A	N/A	N/A	Yes	Yes	Yes	Yes
CCAP	-PFCNAF[T/A]GCamide	1	0	0	0	Yes	No	No	No
CCHamide	-X*CX6CX3Hamide	4, 5	0	0	0	Yes	Yes	Yes	Yes
CCK-like/SK	-Y(SO3H)GH[M/L]RFamide	1	0	0	0	No	No	Yes	No
Isoforms (lacking amide)				Hemolymph				Mass
DDYGHLRF				Fed Hemolymph				1021.46
CHH	N/A	1, 3	N/A	N/A	N/A	Yes	Yes	Yes	Yes
CRZ	pQTFQYSRGWTNa	1	0	0	0	No	No	Yes	No
DH31	-YAGGamide	7	0	0	1	Yes	Yes	No	Yes
Isoforms				Hemolymph				Mass
M(+15.99)GLGRGFSGSQAAKHLMGIAAANYAGG(-0.98)				Unfed Hemolymph				2607.28
DH44	-LLNTamide	7	0	1	0	Yes	Yes	Yes	Yes
Isoforms				Hemolymph				Mass
K(+42.01)QRQQLQRAQHNKALLNT(-0.98)				Fed Hemolymph				2215.24
Eclosion	N/A (six interal Cys residues)	1	0	0	1	No	No	Yes	Yes
Isoforms				Hemolymph				Mass
VSICIKNCGQCKKMYTDYFNGGLCGDFCLQTEGRFIPDCNRP(-0.98)				Unfed Hemolymph				4735.14
Enterin	-PX3HX2FVamide	2	0	0	0	No	No	No	No
ETH	-FFXKX2KXVPRXamide	1	0	0	0	No	No	Yes	Yes
FMRFamide	-FMRFamide	2	0	0	0	No	No	No	Yes
FMRFamide-like	-[FL/YL/FV]RFamide	1	2	2	1	Yes	Yes	Yes	Yes
Isoforms				Hemolymph				Mass
DRNFLRF(-0.98)				Fed and Unfed Hemolymph				965.519
GYSKNYLRF(-0.98)				Fed Hemolymph				1145.6
SENRNFLRF(-0.98)				Fed Hemolymph				1180.61
YSKNYLRF(-0.98)				Fed Hemolymph				1088.58
APQRNFLRF(-0.98)				Unfed Hemolymph				1146.64
Isoforms (lacking amide)				Hemolymph				Mass
ELNFLRF				Fed Hemolymph				937.502
Q(-17.03)PNFLRF				Unfed Hemolymph				903.46
GSEFLamide	-GSEFLamide	5	0	0	0	Yes	Yes	No	No
HIGSLYRamide	-H[I/L]GS[I/L]YRamide	1	0	1	0	Yes	Yes	Yes	No
Isoforms				Hemolymph				Mass
HIGSIYR(-0.98)				Fed Hemolymph				843.471
ILP	N/A	7	N/A	N/A	N/A	Yes	Yes	Yes	Yes
Inotocin	-CXITNCPXGamide	8	0	0	0	Yes	Yes	No	No
LK	-FX2WGamide	1	0	0	0	Yes	Yes	Yes	No
Myosuppressin	-HVFLRFamide	1	0	0	1	No	No	No	No
Isoforms				Hemolymph				Mass
DLDHVFLRF(-0.98)				Unfed Hemolymph				1159.61
Isoforms (lacking amide)				Hemolymph				Mass
DLDHVFLRF				Fed Hemolymph				1160.6
Natalisin	-WXARamide	5	0	0	0	No	No	No	No
Neuroparsin	N/A 12 internal cysteine residues	1	N/A	N/A	N/A	No	No	Yes	Yes
NPF	-X*YX6YX4GRPRFamide	1	0	0	0	No	No	No	No
Orcokinin	NFDEIDRX6	1	0	1	0	No	No	Yes	Yes
Isoforms				Hemolymph				Mass
NFDEIDRSGFGFA				Fed Hemolymph				1473.65
Orcomyotropin	-FDAFTTGFamide	1	0	0	0	No	No	Yes	Yes
PDH-A	NSGMINSILGIPXVMX2Aamide	2	0	0	1	No	No	Yes	Yes
Isoforms				Hemolymph				Mass
NSGM(+15.99)INSILGIPRVMTEA(-0.98)				Unfed Hemolymph				1916.98
PDH-B	NSELINSXLX2SX5Aamide	2	0	0	2	No	No	Yes	Yes
Isoforms				Hemolymph				Mass
HDAAGVPHKRNSELINSLLGISALMNEA(-0.98)				Unfed Hemolymph				2955.53
HKRNSELINSLLGISALMNEA(-0.98)				Unfed Hemolymph				2308.23
Isoforms (lacking amide)				Hemolymph				Mass
HKRNSELINSLLGISALM(+15.99)NEA				Unfed Hemolymph				2325.21
Proctolin	RYLPT	1	0	0	0	No	No	No	No
Pyrokinin	-FXPRLamide	1	0	0	0	Yes	Yes	Yes	Yes
Isoforms (lacking amide)				Hemolymph				Mass
SGFAFSPRL				Fed Hemolymph				980.508
RFamide	-RFamide	2	0	1	0	No	No	Yes	Yes
Isoforms				Hemolymph				Mass
E(+42.01)EDKHRF(-0.98)				Fed Hemolymph				1000.47
Isoforms (lacking amide)				Hemolymph				Mass
YCAGCSKDLQCALGRF				Unfed Hemolymph				1733.77
RPCH/AKH	-LNFSPGWamide	9	0	0	0	Yes	Yes	Yes	Yes
RYamide	-RYamide	1	0	1	0	No	No	Yes	Yes
Isoforms				Hemolymph				Mass
SGFYANRY(-0.98)				Fed Hemolymph				975.456
SIFamide	-SIFamide	10	0	0	0	Yes	Yes	No	No
sNPF	-RXRFamide	1	0	0	1	Yes	Yes	No	No
Isoforms				Hemolymph				Mass
DGRTPALRLRF(-0.98)				Unfed Hemolymph				1299.75
Isoforms (lacking amide)				Hemolymph				Mass
ARTAPLRLRF				Unfed Hemolymph				1199.73
TK	-FXGXRamide	1	3	0	4	No	No	Yes	Yes
Isoforms				Hemolymph				Mass
APSGFLGM(+15.99)R(-0.98)				Fed and Unfed Hemolymph				949.48
APSGFLGMR(-0.98)				Fed and Unfed Hemolymph				933.485
TPSGFLGMR(-0.98)				Fed and Unfed Hemolymph				963.496
PSGFLGM(+15.99)R(-0.98)				Unfed Hemolymph				878.443
PSGFLGMR(-0.98)				Unfed Hemolymph				862.448
SGFLGMR(-0.98)				Unfed Hemolymph				765.396
TPSGFLGM(+15.99)R(-0.98)				Unfed Hemolymph				979.491
Trissin	STVSCDSCGPECQTACGTKNFRACCFNFL	11	0	0	0	No	No	No	No
1. Isoforms presented are limited to those exhibiting the family motif and an apparently complete amino acid sequence. Peptide families bolded are those detected as complete
amino acid sequences. Additionally presented in italics are isoforms which lack a C-terminus amide group but otherwise exhibit the family motif.
2. Peptide families italicized are those not capable of being analyzed as exhibiting complete amino acid sequences due to disulfide bonds or size restrictions.
3. Some peptides may have been present but not identified due to being incompatible with the MS methodology employed.
4. Mass values include all indicated amino acid modifications.
5. Abbreviations: AST-A, Allatostatin A-type; AST-B, Allatostatin B-type; AST-C, Allatostatin C-type; ATR, Allatotropin; CCAP, Crustacean Cardioactive Peptide
CCK-like/SK, Cholecystokinin-like/Sulfakinin; CHH, Crustacean Hyperglycemic Hormone; CRZ, Corazonin; DH31, Diuretic hormone 31; DH44, Diuretic hormone 44
ETH, Ecdysis Triggering Hormone; ILP, Insulin-like Peptide; LK, Leucokinin; NPF, Neuropeptide F; PDH-A, Pigment-dispersing hormone A; PDH-B, Pigment-dispersing hormone B
RPCH/AKH, Red Pigment Concentrating Hormone/Adipokinetic Hormone; sNPF, short Neuropeptide F; TK, Tachykinin
FH: Fed Hemolymph; UH: Unfed Hemolymph; PRP: Precursor-Related Protein. Peptide Fragment: Abbreviated and conserved amino acid sequence within the indicated peptide family.
(-0.98) amidation at C-terminus; (-17.03) pyroglutamate (N-terminus); (+42.01) acetylation (N-terminus); (+15.99) oxidation (at methionine [M])
	REFERENCES
1	Christie AE, Stemmler EA, Dickinson PS. Crustacean neuropeptides. Cell Mol Life Sci: 67: 4135-4169, 2010.
2	Kleine B, Rossmanith WG. Hormones and the endocrine system. Springer Int'l Publ, 2016.
3	Lu G, Tran VNH, Wu W, Ma M, Li L. Neuropeptidomics of the American Lobster Homarus americanus. J Prot Res 23: 1757-1767, 2024.
4	Zandawala M, Moghul I, Yañez Guerra LA, Delroisse J, Abylkassimova N, Hugall AF, O'Hara TD, Elphick MR. Discovery of novel representatives of bilaterian neuropeptide families and reconstruction of neuropeptide precursor evolution in ophiuroid echinoderms. Open Biol 7: 170129, 2017.
5	Christie AE. Identification of putative neuropeptidergic signaling systems in the spiny lobster, Panulirus argus. Invert Neurosci 20: 1-12, 2020.
6	Yu N, Smagghe G. CCK(-like) and receptors: structure and phylogeny in a comparative perspective. Gen Comp Endocrinol 209: 74-81, 2014.
7	Christie AE, Pascual MG. Peptidergic signaling in the crab Cancer borealis: tapping the power of transcriptomics for neuropeptidome expansion. Gen Comp Endocrinol 237: 53-67, 2016.
8	Dircksen H, Neupert S, Predel R, Verleyen P, Huybrechts J, Strauss J, Hauser F, Stafflinger E, Schneider M, Pauwels K, Schoofs L, Grimmelikhuijzen CJ. Genomics, transcriptomics, and peptidomics of Daphnia pulex neuropeptides and protein hormones. J Prot Res 10: 4478-4504, 2011.
9	Ma M, Gard AL, Xiang F, Wang J, Davoodian N, Lenz PH, Malecha SR, Christie AE, Li L. (2010). Combining in silico transcriptome mining and biological mass spectrometry for neuropeptide discovery in the Pacific white shrimp Litopenaeus vannamei. Peptides 31: 27-43, 2010.
10	Dickinson PS, Samuel HM, Stemmler EA, Christie AE. SIFamide peptides modulate cardiac activity differently in two species of Cancer crab. Gen Comp Endocrinol 282: 113204, 2019.
11	Tu S, Xu R, Wang M, Xie X, Bao C, Zhu D. Identification and characterization of expression profiles of neuropeptides and their GPCRs in the swimming crab, Portunus trituberculatus. PeerJ, 9, e12179, 2021.
